# Supplementary material for: Genome-wide identification and expression profiling of basic leucine zipper transcription factors following abiotic stresses in potato (Solanum tuberosum L.)
Source: PLoS One. 2021 Mar 12;16(3):e0247864. doi: 10.1371/journal.pone.0247864 (PMC7954325; doi:10.1371/journal.pone.0247864)
Supplement: S1 Table — (XLSX) [file pone.0247864.s002.xlsx]

## Sheet: S_group
S1 Table. Motif analysis of StbZIPs with Group name, length, motif type, start and end position.
Group S	Length	Motif present	Start	End
StbZIP41	132	1, 7	22, 65	63, 94
StbZIP8	144	1, 7	22, 65	63, 94
StbZIP22	144	1, 7	24, 67	65, 96
StbZIP87	144	1, 7	23, 66	64, 95
StbZIP43	159	1, 7	32, 75	73, 104
StbZIP81	166	1, 7	30, 73	71, 102
StbZIP9	150	1, 7	27, 70	68, 99
StbZIP55	166	1, 7	20, 63	61, 92
StbZIP7	138	1, 7	25, 68	66, 97
StbZIP86	138	1, 7	25, 68	66, 97
StbZIP11	140	1, 7	55, 105	96, 134
StbZIP12	204	1, 7	86, 129	127, 158
StbZIP54	221	1, 7	117, 167	158, 196
StbZIP23	194	1, 7	80, 123	121, 152
StbZIP3	180	1, 7	81, 124	122, 153
StbZIP5	194	1, 7	86, 129	127, 158

## Sheet: G_group
Group G	Length	Motif present	Start	End
StbZIP35	351	1,7,9,9	257, 300, 73, 30	298, 329, 102, 59
StbZIP36	351	1,7,9,9	257, 300, 73, 30	298, 329, 102, 59
StbZIP34	400	1,7,9,9	242, 285, 58, 15	283, 314, 87, 44
StbZIP49	385	1,7,9	303, 346, 78	344, 375, 107
StbZIP1	417	1,7,9	278, 321, 72	319, 350, 101
StbZIP83	337	1,8,9,9	274, 159, 73, 30	315, 188, 102, 59
StbZIP82	413	1,7,8,9,9	274, 317, 159, 73, 30	315, 346, 188, 102, 59
StbZIP84	413	1,7,8,9,9	274, 317, 159, 73, 30	315, 346, 188, 102, 59
StbZIP85	380	1,7,8,9,9	241, 284, 126, 40, 10	282, 313, 155, 69, 39

## Sheet: C_group
Group C	Length	Motif present	Start	End
StbZIP50	451	1,7	247, 290	288, 319
StbZIP39	210	1,7	38, 81	79, 110
StbZIP40	349	1,7	177, 220	218, 249

## Sheet: F_group
Group F	Length	Motif present	Start	End
StbZIP13	272	1	87	128

## Sheet: D_group
Group D	Length	Motif present	Start	End
StbZIP71	361	1,2,3,4,5,6	79, 184, 313, 234, 140, 8	120, 234, 354, 284, 181, 58
StbZIP72	361	1,2,3,4,5,6	79, 184, 313, 234, 140, 8	120, 234, 354, 284, 181, 58
StbZIP69	156	1, 6	79, 8	120, 58
StbZIP70	245	1,2,5,6	79, 184, 140, 8	120, 234, 181, 58
StbZIP73	245	1,2,5,6	79, 184, 140, 8	120, 234, 181, 58
StbZIP44	246	1,2,5,6	79, 184, 140, 8	120, 234, 181, 58
StbZIP45	361	1,2,3,4,5,6	79, 184, 313, 234, 140, 8	120, 234, 354, 284, 181, 58
StbZIP46	361	1,2,3,4,5,6	79, 184, 313, 234, 140, 8	120, 234, 354, 284, 181, 58
StbZIP47	361	1,2,3,4,5,6	79, 184, 313, 234, 140, 8	120, 234, 354, 284, 181, 58
StbZIP61	406	1,2,3,4,5	112, 225, 359, 275, 180	153, 275, 400, 325, 271
StbZIP62	461	1,2,3,4,5	167, 280, 414, 330, 235	208, 330, 455, 380, 276
StbZIP19	488	1,2,3,4,5	185, 287, 414, 337, 243	226, 337, 455, 387, 284
StbZIP30	380	1,2,3,4,5	87, 198, 333, 248, 154	128, 248, 374, 298, 195
StbZIP28	324	1,2,3,4,5	40, 143, 278, 193, 99	81, 193, 319, 243, 140
StbZIP29	324	1,2,3,4,5	40, 143, 278, 193, 99	81, 193, 319, 243, 140
StbZIP38	483	1,2,3,4,5	195, 300, 435, 350, 256	236, 350, 476, 400, 297
StbZIP63	433	1,2,3,4,5	147, 250, 386, 300, 206	188, 300, 427, 350, 247
StbZIP37	356	1,2,3,4,5	72, 179, 308, 229, 135	113, 229, 349, 279, 176
StbZIP16	316	1,2,4,5,5	69, 177, 227, 132, 18	110, 227, 277, 173, 59
StbZIP15	392	1,2,3,4,5,5	60, 168, 344, 218, 123, 9	101, 218, 385, 268, 164, 50
StbZIP17	355	1,2,3,4,5,5	69, 177, 307, 227, 132, 18	110, 227, 348, 277, 173, 59
StbZIP18	355	1,2,3,4,5,5	69, 177, 307, 227, 132, 18	110, 227, 348, 277, 173, 59

## Sheet: A_group
Group A	Length	Motif present	Start	End
StbZIP31	398	1	119	160
StbZIP56	146	1,8	79, 1	120, 30
StbZIP57	146	1,8	79, 1	120, 30
StbZIP21	319	1,8,8,10	249, 110, 30, 66	290, 139, 59, 106
StbZIP75	347	1,8,8,10	277, 140, 37, 96	318, 169, 66, 136
StbZIP65	191	9, 10	77, 22	106, 62
StbZIP64	215	1, 9, 10	157, 77, 22	198, 106, 62
StbZIP66	227	1, 9, 10	157, 77, 22	198, 106, 62
StbZIP78	284	1, 8, 9	204, 89, 4	245, 118, 33
StbZIP79	259	1, 8, 9	204, 89, 4	245, 118, 33
StbZIP6	428	1,8,8,10	343, 168, 49, 114	384, 197, 78, 154
StbZIP25	453	1,8,8,10	375, 141, 32, 89	416, 170, 61, 129
StbZIP26	448	1,8,8,10	375, 141, 32, 89	416, 170, 61, 129
StbZIP68	414	1,8,8,10	336, 135, 28, 85	377, 164, 57, 125
StbZIP14	414	1,8,8,10	336, 124, 28, 83	377, 153, 57, 123
StbZIP58	343	1,8,8,10	288, 119, 24, 70	329, 148, 53, 110
StbZIP59	366	1,8,8,10	288, 119, 24, 70	329, 148, 53, 110
StbZIP60	366	1,8,8,10	288, 119, 24, 70	329, 148, 53, 110

## Sheet: H_group
Group H	Length	Motif present	Start	End
StbZIP51	153	1	88	129
StbZIP52	158	1	88	129
StbZIP53	185	1	88	129

## Sheet: B_group
Group B	Length	Motif present	Start	End
StbZIP20	822	1	341	382
StbZIP89	671	1, 9	209, 269	250, 298
StbZIP90	519	1	177	218

## Sheet: E_group
Group E	Length	Motif present	Start	End
StbZIP80	184	1, 7	52, 95	93, 124
StbZIP88	175	1, 7	52, 95	93, 124
StbZIP67	148	1, 7	4, 47	45, 76
StbZIP27	303	1, 7	175, 218	216, 247
StbZIP33	247	1, 7	169, 212	210, 241
StbZIP32	289	1, 7	169, 212	210, 241
StbZIP24	305	1, 7	179, 222	220, 251

## Sheet: I_group
Group I	Length	Motif present	Start	End
StbZIP4	577	1, 7	421, 464	462, 493
StbZIP10	444	1, 7, 8	299, 342, 138	340, 371, 167
StbZIP74	349	1, 7	150, 193	191, 222
StbZIP42	324	1, 7	133, 176	174, 205
StbZIP48	326	1, 7	171, 214	212, 243
StbZIP2	340	1, 7	184, 227	225, 256
StbZIP76	261	1, 7	105, 148	146, 177
StbZIP77	185	1, 7	105, 148	146, 177
