# Supplementary material for: Genome-wide identification and expression profiling of basic leucine zipper transcription factors following abiotic stresses in potato (Solanum tuberosum L.)
Source: PLoS One. 2021 Mar 12;16(3):e0247864. doi: 10.1371/journal.pone.0247864 (PMC7954325; doi:10.1371/journal.pone.0247864)
Supplement: S3 Table — (XLSX) [file pone.0247864.s004.xlsx]

## Sheet: Sheet1
S3 Table. FPKM expression was retrieved from http://solanaceae.plantbiology.msu.edu/pgsc_download.shtml in various tissues in different abiotic stress and control condition
transcript_id	chr location	[Control (Salt; Mannitol, Whole Plant]	[Control (IAA; GA3; BAP; ABA, Whole Plant]	[Control (35 °C Heat Treatment, Whole Plant ]	[Salt - 150 mM NaCl, 24h]	[BAP - 24 h, 10 µM]	[Heat - 24 h, 35 °C]	[Mannitol - 260 µM, 24 h]	[Water-Stressed Leaf]	[ABA - 24 h, 50 µM]	[IAA - 24 h, 10 µM]	[GA3 - 24 h, 50 µM]	[Tubers]	[Sepals]	[Stamens]	[Petals]	[Roots]	Fruit (Mesocarp & Endocarp)
PGSC0003DMT400000266	chr01	5.28688	5.78374	22.5679	6.42948	1.16413	22.9938	4.11709	31.797	27.9596	6.06982	10.4202	37.4319	14.0305	4.89822	18.3251	24.0276	19.9603
PGSC0003DMT400002100	chr04	13.8063	12.527	21.3071	11.5892	3.75485	12.3955	19.6942	21.7154	21.818	15.745	18.2785	12.4389	24.5346	18.8958	12.9202	13.0168	11.6282
PGSC0003DMT400003516	chr02	6.63794	12.381	11.0407	10.3127	3.51654	1.19279	6.05987	0.621407	7.08873	10.1075	12.3925	3.03854	1.10717	0	0	1.3987	7.86176
PGSC0003DMT400004178	chr01	24.9348	24.2843	18.5907	20.8964	10.4772	10.306	31.8408	18.5786	23.9246	29.8098	44.0131	100.947	19.393	21.3663	42.6922	11.0981	43.8327
PGSC0003DMT400004821	chr01	0.872398	0.603905	1.08828	1.5786	0.286862	110.895	1.79196	0	0	1.27186	1.13728	0.143764	0	0	0	110.526	0
PGSC0003DMT400006851	chr09	0.933775	1.04561	1.27778	0.212684	0.141712	0	1.5662	0	1.89625	0.753974	1.0622	0.213062	0.143768	0.0601082	0	0.09431	9.37762
PGSC0003DMT400007165	chr01	0.959083	0.848331	6.28119	0.94661	0.350406	10.4783	0.471456	3.63625	4.02742	1.61574	1.20397	0.421463	1.4575	29.9929	5.36268	10.4787	3.30446
PGSC0003DMT400009068	chr02	0.375135	1.36333	0.526461	1.29768	0.647597	4.36812	0.355638	0.118523	0.286454	1.72275	3.09777	3.98733	10.5121	33.2758	17.3382	5.41794	9.31924
PGSC0003DMT400009493	chr04	13.7159	14.1108	3.54842	18.778	3.67872	12.6348	6.47172	8.94683	6.30164	17.4715	17.9079	35.5602	8.91905	17.4019	11.295	10.9271	32.7406
PGSC0003DMT400009538	chr04	4.55917	6.49737	6.15218	5.48851	1.25663	7.11653	6.68417	4.38161	8.56691	6.59425	7.00661	4.57952	6.25752	6.30842	7.03013	7.67079	11.6684
PGSC0003DMT400012575	chr04	0.850579	2.0976	1.09422	2.83337	1.36347	0.412677	2.31832	0.537479	1.87057	1.76707	2.49487	0.210252	2.34089	1.24562	0.32758	0.930625	1.23635
PGSC0003DMT400013972	chr03	2.56472	4.55301	3.40579	4.7361	2.20354	7.38569	7.52957	8.36459	8.57158	4.26979	7.04635	9.16183	2.48389	1.24619	1.78431	5.82956	2.88614
PGSC0003DMT400015830	chr01	3.92671	9.57037	13.5727	8.82786	3.22795	14.3943	10.806	11.5793	9.59503	10.1614	10.5697	13.9124	13.1537	14.7869	7.72943	12.7702	8.59029
PGSC0003DMT400015892	chr10	1.86949	1.63788	2.67828	2.19154	0.172891	1.24999	3.10182	10.312	3.02667	2.24855	2.23431	0.982895	3.50799	2.24915	2.15997	1.04834	6.26851
PGSC0003DMT400016235	chr04	13.8798	16.2344	34.5543	21.3363	4.80002	84.0601	19.3595	22.3803	19.1799	17.3046	19.6885	0.946459	14.3695	13.6843	5.16115	84.1714	2.52977
PGSC0003DMT400018306	chr06	1.04885	1.6573	4.60785	2.79057	0.314894	48.2324	2.33454	0	0.713155	1.5956	2.02124	0.0450893	0.638923	0.801384	0.140501	55.5923	0.313347
PGSC0003DMT400018486	chr10	21.945	26.0199	40.5083	23.1524	5.99707	45.2166	25.0778	52.7695	31.2754	23.4503	27.7575	74.0081	52.2336	30.2511	44.4051	44.2865	66.9622
PGSC0003DMT400018574	chr10	0.239614	0.808612	0.616498	0.827741	0.295461	0.465015	1.98765	0.227117	0.936804	0.733594	0.57267	13.2082	0.839292	2.50643	0.553689	0.34083	12.4117
PGSC0003DMT400018832	chr06	18.9081	20.0601	24.305	21.3398	8.0285	18.1878	9.74207	23.6883	20.6505	24.7375	23.6488	93.8021	28.7953	98.514	33.4339	18.0616	14.9042
PGSC0003DMT400019465	chr05	0.410901	0.28444	1.15331	0.270372	0.135112	23.3913	0.129849	0.692393	0	0.23962	0.714213	0.135426	1.37072	29.9151	6.32996	21.9383	0.506768
PGSC0003DMT400020206	chr12	3.30823	4.75631	6.84507	5.9025	0.502067	0.617331	4.46319	0	0.808376	4.78594	5.52908	0	0.445681	0.0532387	7.64453	1.42005	0.100881
PGSC0003DMT400020670	chr04	24.2713	28.7188	55.7895	35.9733	6.3635	84.2691	48.466	161.472	121.807	26.7327	52.9797	19.8922	52.6149	17.9829	85.7116	93.9482	23.1005
PGSC0003DMT400024289	chr07	3.70048	6.57866	7.3964	6.30861	0.884938	0.435241	3.61446	0	1.15083	6.17961	7.16295	0.166311	0.673332	0	2.07295	0.613478	0.0296353
PGSC0003DMT400024428	chr11	10.0522	14.2733	32.5766	11.0571	3.46489	19.9783	15.8446	16.7599	19.3542	14.2488	15.9461	26.7636	23.6347	11.6043	13.9934	21.326	19.2682
PGSC0003DMT400029743	chr10	0.331283	0.257992	0.542406	1.22616	0.490195	14.6264	0.392582	0	0.647599	0.724462	0.575824	0.245667	0	0.207919	0	14.8975	9.14914
PGSC0003DMT400030585	chr01	75.8979	119.718	77.9713	118.744	25.6521	78.8912	85.1707	44.5116	134.969	124.148	95.096	110.978	56.0461	13.8956	16.8926	66.3659	56.5938
PGSC0003DMT400032381	chr07	18.7554	15.27	26.7864	17.8804	1.26146	0.55149	13.1334	0	1.73596	19.016	21.1776	0	0.995369	0.0594506	26.0473	0.77732	1.31427
PGSC0003DMT400032960	chr02	6.07306	7.43751	18.8661	8.83706	1.15203	8.46132	14.1716	15.9399	19.9377	8.85349	9.60823	8.85293	15.8949	4.30005	12.4736	10.2053	10.4526
PGSC0003DMT400033308	chr04	3.61956	7.63835	5.91701	9.48813	1.96186	25.478	4.73001	7.36614	6.02757	7.81948	11.5805	3.16077	19.1243	2.59182	5.71006	27.2305	3.29262
PGSC0003DMT400033741	chr05	5.67708	4.13038	4.372	3.7355	0.723836	9.29362	4.13721	0.341651	2.6423	3.95248	3.72556	2.48203	4.94711	1.55126	1.9038	8.6712	1.22477
PGSC0003DMT400038493	chr08	6.93886	11.8313	13.7356	16.9413	3.96283	23.8138	14.7491	10.6155	19.6324	18.2729	21.4556	45.0646	26.6803	16.3807	13.2773	27.5875	98.7938
PGSC0003DMT400040054	chr02	0.84001	2.61668	3.92954	3.1328	0.736565	7.24532	2.65451	0.943646	3.83205	2.286	2.67744	0.461422	2.33613	2.10882	2.88363	6.73995	4.7853
PGSC0003DMT400042946	chr06	2.95855	7.31625	11.6547	5.64803	1.95846	3.70183	11.7358	5.21492	5.09855	7.76383	8.11963	1.1932	5.68789	0.749251	4.31778	4.87287	1.52262
PGSC0003DMT400043542	chr10	4.80764	9.54615	6.94427	11.8212	2.57927	6.05639	17.9912	5.75609	8.07904	7.52546	9.01617	11.3418	18.7389	17.5042	14.8124	4.94644	22.9593
PGSC0003DMT400043649	chr12	24.2222	21.7261	15.3844	25.2191	4.61371	55.7022	24.7835	6.2843	38.9771	21.8339	21.9496	14.4574	35.1787	15.4083	29.4268	49.667	18.3196
PGSC0003DMT400045314	chr06	40.9637	43.7501	64.4125	38.4604	12.7679	51.9742	62.2008	46.1433	67.0222	45.8895	50.4394	43.6342	76.9607	58.8224	52.3929	49.3856	51.8188
PGSC0003DMT400047522	chr08	17.7716	11.1735	10.983	9.65533	1.36709	9.96706	12.9065	19.8841	14.0236	13.5488	12.0443	10.8816	20.7223	14.3942	17.8329	9.45473	12.2804
PGSC0003DMT400050096	chr01	16.5107	21.2258	40.4572	17.848	5.04125	22.8872	29.5815	32.6033	19.1155	20.2882	21.182	9.62004	29.8994	21.3005	19.6817	26.5178	10.2333
PGSC0003DMT400053576	chr08	4.9039	4.46528	0.423513	6.70172	0.669807	0.878487	9.01197	25.9343	7.22656	4.88356	7.34356	20.8868	1.66106	0.252536	0.697337	0.99057	2.59201
PGSC0003DMT400055214	chr02	2.27081	5.65898	8.58322	5.82733	2.32967	3.52555	11.0223	34.0938	17.2236	8.10434	10.8149	5.02939	15.1807	10.1856	5.03741	2.94172	13.731
PGSC0003DMT400058187	chr03	0.326906	0.407332	0.0611702	0.580778	0.128992	1.26884	0.495865	0.247885	0.255617	0.857867	1.07961	0.775747	0	0	0	1.37352	0.276463
PGSC0003DMT400058468	chr01	3.36824	5.09567	6.66136	4.93813	1.04404	8.21693	5.8381	10.7005	8.18163	3.36705	4.09776	7.13527	8.37744	13.285	12.7469	7.32692	7.67928
PGSC0003DMT400059039	chr11	20.2362	30.8528	56.955	34.6639	8.13884	71.2956	45.028	53.4503	88.8695	33.9396	35.4644	38.8595	73.4753	35.8276	48.4355	65.8766	23.4842
PGSC0003DMT400060865	chr10	0.345716	0.769234	1.38622	1.51112	0.730789	22.3323	1.07689	0.0624164	1.30335	0.820827	1.37351	0.146497	0	3.14101	0	22.3939	23.5986
PGSC0003DMT400060926	chr10	22.9145	27.248	38.5974	23.5196	6.76903	34.3815	28.5837	27.803	53.1266	28.8112	28.0828	49.4665	28.8837	18.897	22.2947	39.8435	30.0265
PGSC0003DMT400061403	chr02	0.539338	2.5201	4.45731	2.75034	0.443362	5.58233	7.07308	0.56801	5.62298	2.90929	2.1874	7.11026	11.0649	1.50444	0.553902	4.72084	1.47288
PGSC0003DMT400066603	chr01	12.9903	15.905	21.9058	17.7182	3.56134	26.7058	22.6106	23.5189	23.2142	15.1583	17.8715	16.3925	34.077	30.6999	27.3137	24.5472	23.4412
PGSC0003DMT400070883	chr04	49.2393	30.4332	17.7064	36.6421	7.32443	73.1312	30.8555	10.5832	45.5079	31.6931	35.2727	11.6469	44.9193	10.0909	13.9323	79.1162	27.1178
PGSC0003DMT400070968	chr06	16.0453	23.7384	29.0079	22.5047	6.90245	14.1647	27.5635	4.80268	26.3543	30.8673	27.8369	16.2823	13.8844	4.79539	8.73489	12.989	15.272
PGSC0003DMT400072260	chr10	17.4688	14.7915	16.792	14.4468	2.92218	14.8795	20.6495	6.00097	13.1995	15.9665	15.7497	15.2909	14.1689	7.69193	13.1534	13.3084	18.3515
PGSC0003DMT400074878	chr04	6.36808	6.66308	10.5409	6.86543	1.78788	5.41905	10.0307	22.1213	10.198	7.75563	8.21636	5.03707	10.981	9.83799	6.18779	4.3093	6.96476
PGSC0003DMT400076576	chr01	7.2914	15.5145	34.6681	12.4465	2.18138	15.5422	17.6211	25.6807	20.9712	15.0041	13.245	20.7417	47.8492	41.261	29.8304	16.0345	27.262
PGSC0003DMT400078084	chr06	0	0	0	0.217906	0	0	0	0	0	0	0	0	0	0	0	0	0
PGSC0003DMT400079474	chr01	31.8946	37.0016	10.8801	43.3603	18.3812	24.8119	45.3232	41.1677	66.8682	49.6715	40.4851	27.0306	28.8565	129.695	30.5908	23.5131	252.622
PGSC0003DMT400084203	chr05	3.76456	3.65943	6.93179	5.37576	1.8963	21.3734	3.1133	50.8155	24.6997	4.6242	9.32784	30.7676	4.88967	5.73082	12.2156	19.6317	36.3456
PGSC0003DMT400088166	chr01	112.051	157.678	168.048	128.421	63.6805	88.2806	102.739	298.014	194.193	148.924	164.531	687.892	281.514	440.005	247.329	79.9041	201.721
PGSC0003DMT400089985	chr03	0	0	0	0	0	0	0	0	0	0	0	0	0	0	0	0	0
PGSC0003DMT400090249	chr04	0	0	0	0	0	0.0277924	0	0	0	0	0	0	0	0	0	0	0.273017
PGSC0003DMT400094588	chr04	0	0	0	0	0	0	0	0	0	0	0	0	0	0	0	0	0
